# Supplementary material for: Flexible parsing, interpretation, and editing of technical sequences with splitcode
Source: Bioinformatics. 2024 Jun 14;40(6):btae331. doi: 10.1093/bioinformatics/btae331 (PMC11193061; doi:10.1093/bioinformatics/btae331)
Supplement: btae331_Supplementary_Data [file btae331_supplementary_data.zip]

Archive with 2 entries (2 files):
- Supplementary_Table_S1.pdf
- Supplementary_Fig_S1.png
